# Supplementary material for: Factors associated with psychological distress among family caregivers of preschool children with autism: an analysis
Source: Front Psychiatry. 2026 May 20;17:1570322. doi: 10.3389/fpsyt.2026.1570322 (PMC13229856; doi:10.3389/fpsyt.2026.1570322)
Supplement: Supplementary file 1 [file DataSheet1.zip]

Archive with 1 entries (1 files):
- Supplementary documents.docx
